# Supplementary material for: The Association between Iron and Vitamin D Status in Female Elite Athletes
Source: Nutrients. 2018 Jan 31;10(2):167. doi: 10.3390/nu10020167 (PMC5852743; doi:10.3390/nu10020167)
Supplement: Supplementary File 1 [file nutrients-10-00167-s001.zip]

Archive with 1 entries (1 files):
- Database-J Malczewska-Lenczowska.xlsx
