# Supplementary material for: The Association between Iron and Vitamin D Status in Female Elite Athletes
Source: Nutrients. 2018 Jan 31;10(2):167. doi: 10.3390/nu10020167 (PMC5852743; doi:10.3390/nu10020167)
Supplement: Supplementary File 1 [file nutrients-10-00167-s001.zip › Database-J Malczewska-Lenczowska.xlsx]

## Sheet: Arkusz1
Athletes	Date of testing	Age	In/Out	vit. D conc	Ferritin	Iron	TIBC	sTfR	WBC	HGB	RBC	HCT	MCV	RDW	HDW	MCH	MCHC	PLT	%RETIC	#RETIC	MCVr	CHCMr	CHr	CH	%LowCH r	%LowCH m	%HYPO m	%HYPO r	%MICRO m
#1	2016-05-09	17.6263	Indoor	38.5	26.6	119	361	7	6.21	131	4.75	38.9	81.9	13.7	2.5	27.6	337	182	0.92	43.5	97	30	29	27.3	32.1	39.6	0.7	22.37	1.95
#2	2016-04-27	17.9	Indoor	8.5	41.6	47	336	6.3	5.22	130	4.38	39.9	91.2	12.7	2.1	29.7	326	222	1.2	52.7	102	31	32	29.2	7.9	16.7	0.33	8.4	0.34
#3	2014-09-02	33.6701	Indoor	33.1	24.2	188	262	2.8	4.64	143	4.7	41.5	88.4	12.4	2.27	30.4	344	207	1.09	51.4	98.6	32.1	31.6	29.9	6.6	20.3	0.79	4.89	0.29
#4	2016-09-27	16.3641	Indoor	24.4	25	57	323	6.8	5.43	148	4.72	43.6	92.5	11.9	2.3	31.5	340	233	1.22	57.4	104	31	32	31.3	2.5	8.7	0.24	6.75	0.21
#5	2015-08-13	29.4757	Indoor	36.5	18.1	123	314	5.65	4.31	131	4.65	40.1	86.2	14.8	2.3	28.1	326	193	1.36	63.1	104	29	30	27.4	15.9	45.9	3.17	39.64	1.9
#6	2013-07-24	28.5065	Indoor	36.6	19.4	111	303	5.4	5.92	142	4.82	40.7	84.6	12.8	2.43	29.5	349	283	1.04	50.2	100.8	30.2	30.3	28.8	13.3	31.8	2.45	17.29	0.45
#7	2016-05-09	20	Indoor	41.8	29.5	166	343	3.4	5.89	132	4.29	38.3	89.4	12.5	2.1	30.8	345	204	1.34	57.5	103	32	33	30.4	4.1	12.1	0.13	8.74	0.45
#8	2014-11-21	22.1903	Outdoor	26.3	28.1	82	295	2.9	5.07	127	4.51	40.1	88.7	12.2	2.34	28.2	318	221	1.25	56.6	103.1	30.5	31.4	29.6	5.4	23	0.86	12.79	0.3
#9	2016-12-09	20.6461	Outdoor	18.2	39	116	370.86	2.93	8.36	143	4.82	43.5	90.3	12.1	2.3	29.6	328	225	1.39	67.2	102	32	32	30.7	5.7	11.3	0.14	7.69	0.28
#10	2013-12-19	20.5	Outdoor	18.9	29	37	319	6.4	4.59	144	4.64	40.1	86.4	13.5	2.85	31	359	351	1.5	69.4	104.5	29.3	30.6	30.1	11.9	23.4	3.39	30.65	0.34
#11	2016-09-20	16.5667	Indoor	20.5	10.2	34	307.81	4.3	7.46	144	4.73	41.3	87.5	12.5	2.4	30.4	348	273	1.69	79.8	100	32	32	29.5	3.9	20.5	0.09	5.33	0.61
#12	2013-07-24	22.8857	Indoor	37	23	103	307	6.5	4.78	148	5.16	42.2	81.8	12.4	2.32	28.7	351	265	1.27	65.5	99.7	30.7	30.5	28.8	11.9	34	1.1	13.93	0.61
#13	2014-11-21	22.5325	Outdoor	31.3	12.8	88	438	5.3	5.13	139	4.96	43	86.6	12.6	2.25	28	323	266	1.41	70	99.5	30.8	30.5	28.7	12.8	31.3	0.93	6.93	0.4
#14	2016-09-20	15.2772	Indoor	32.1	16.5	43	310.29	4.3	5.74	131	4.55	39	85.7	12.4	2.5	28.8	336	254	1.02	46.3	102	30	31	28.5	9.4	28.9	0.53	15.41	0.71
#15	2016-09-20	16.5339	Indoor	16.6	5.8	11	395	7.8	7.26	138	4.91	41.9	85.3	13.1	2.4	28.2	330	397	1.26	62.1	101	31	31	27.6	5.1	39.2	1.51	11.6	0.91
#16	2013-12-19	18.5	Outdoor	19.4	39.7	117	305	4.3	5.51	134	4.32	35.6	82.4	12.6	2.92	31.1	377	346	1.46	63	102.7	31.4	32.2	30.5	4.6	19.4	0.75	4.79	0.71
#17	2013-09-02	24.5996	Indoor	39.5	69.2	104	350	5.8	6.25	136	4.37	39.7	90.8	12.8	2.46	31	342	193	1.07	46.7	104.3	31	32.3	31	4.6	13.2	0.59	9.54	0.27
#18	2016-05-09	20.219	Indoor	34.9	36.5	117	307	2.9	4.81	128	4.23	38.7	91.4	12.2	2	30.2	330	179	1.63	68.9	103	31	32	30.1	4.7	11.6	0.4	7.71	0.2
#19	2016-10-17	15.3785	Indoor	24.6	7.1	15	433.35	18.6	7.63	119	4.83	37.2	77	14.1	2.5	24.7	321	333	2.14	103.1	97	28	27	23.7	53.7	81.8	11.21	59.83	3.74
#20	2014-12-03	29.243	Outdoor	50.9	44.7	65	319	6.7	5.21	131	4.24	37.4	88.3	12.4	2.74	31	351	262	1.26	53.3	103.3	30.7	31.6	30.5	5.9	17.1	0.61	12.37	0.26
#21	2014-11-21	22.7817	Outdoor	31.9	14.9	75	354	4.9	5.06	123	4.38	38.8	88.4	12.4	2.21	28	317	271	1.11	48.7	103	30	30.8	29.2	9.7	27.1	1.3	15.25	0.29
#22	2014-12-03	22.6366	Outdoor	34.3	40.4	71	309	4.5	5.39	136	4.4	39.2	89.2	13.6	2.55	30.9	346	176	1.96	86.2	103.2	30.7	31.6	30.1	8.3	20.5	0.73	15.89	0.53
#23	2016-08-18	15.4524	Outdoor	27.9	42	49	352	3.7	4.46	129	4.65	38.9	83.8	14.1	2.3	27.8	332	331	0.89	41.3	102	32	32	28	3.7	36.9	0.69	3.06	1.72
#24	2015-07-08	19.3812	Outdoor	35.8	39.4	61	280	6.8	4.33	129	4.75	39.2	82.5	12.7	2.5	27.2	329	234	1.33	63.4	100	30	30	27.2	18.8	51.9	1.99	23.49	0.83
#25	2016-11-29	19.1458	Outdoor	50.2	34.5	84	305.68	6.8	3.52	144	4.68	45.6	97.3	12.8	2.1	30.7	315	268	1.32	61.8	111	31	34	31.5	1.4	7.5	0.36	11.01	0.19
#26	2015-08-13	25.9822	Indoor	37.2	28.7	75	314	6.6	4.4	131	4.9	40.4	82.5	14	2.3	26.7	323	170	1	48.9	101	28	28	26	32.9	66.4	4.96	50.45	1.87
#27	2016-05-09	26.7214	Indoor	33.5	46.6	110	300	3.1	4.25	131	4.99	40.1	80.3	13.8	2.2	26.2	327	150	0.57	28.6	96	30	29	26.5	28.6	48	1.01	24.12	2.45
#28	2016-09-20	15.1266	Indoor	16	3	21	335.75	11.6	5.81	136	4.62	40.5	87.6	14	2.5	29.5	337	252	1.26	58.1	103	30	31	28.7	8	28.8	1.22	18.54	1.1
#29	2013-12-19	27.6	Outdoor	23.7	54.1	68	267	6.1	4.49	136	4.44	38.2	86.2	13.1	2.48	30.7	356	213	0.93	41.1	101.9	30.7	31.1	30.1	8.7	22.9	2.37	14.05	0.36
#30	2015-07-20	26	Indoor	29	33.1	59	368	6	5.05	142	4.63	41.1	88.8	12.9	2.8	30.8	347	156	1.57	72.6	104	31	32	30.8	3.9	16.5	0.23	9.65	0.58
#31	2016-05-09	22.1547	Indoor	31.7	53.7	108	279	3.3	5.47	136	4.63	40.4	87.3	12.8	2.3	29.5	337	223	1.43	66.2	100	31	31	29.1	6.6	20.6	0.37	5.72	0.47
#32	2014-11-21	28.1807	Outdoor	27.4	87.7	107	250	5.3	5.57	129	4.39	39.1	89	12.5	2.45	29.4	330	214	2.04	89.5	99.4	31.1	30.7	30	13	21.4	1.84	12.82	0.21
#33	2016-12-01	19.7782	Outdoor	27.5	48.7	50	286.31	3.9	6.51	140	4.87	42.8	87.8	12.2	2.3	28.7	326	217	1.53	74.3	100	32	32	29.4	5.2	20.6	0.19	5.16	0.3
#34	2016-05-09	24.4	Indoor	29.9	47.9	127	332	2.8	4.79	141	4.63	41	88.6	13.7	2.4	30.4	343	153	1.32	61.2	101	33	33	30.4	3.5	12.9	0.13	3.24	1.15
#35	2016-08-16	17.18	Outdoor	41.1	21	68	348	6.1	6.32	134	4.67	40	85.7	12.8	2.3	28.6	334	206	1.76	82	100	31	31	29.2	8.5	22.9	0.08	9.33	0.91
#36	2016-09-08	17.0349	Indoor	25.8	55.5	145	375	4.4	4.41	134	4.46	39.8	89.3	12.1	2.3	30	336	272	1.76	78.5	103	32	33	30.7	2.5	12.4	0.07	2.89	0.29
#37	2016-11-29	16.3231	Outdoor	32.5	22.7	52	321.4	5.1	4.02	131	4.49	39.6	88.2	12.3	2.4	29.2	331	196	2.03	91.3	101	32	32	30.5	2.7	14.2	0.08	3.8	0.41
#38	2016-09-20	15.9288	Indoor	18.1	26.8	64	322.57	5.3	5.33	137	4.76	39.6	83.3	12.3	2.6	28.8	346	279	1.38	65.6	97	32	31	28.7	7.8	27.3	0.13	3.68	1.1
#39	2016-06-01	15.7618	Indoor	33.4	34	101	330	2.9	5.06	128	4.26	38.2	89.6	12.4	2.1	30.1	336	292	1.57	67	102	32	32	30	5.4	13.2	0.62	5.79	0.43
#40	2014-10-30	18.9049	Outdoor	25.9	22.5	135	295	3.8	5.17	133	4.36	39.8	91.3	12.9	2.45	30.4	333	184	1.46	63.5	102.3	30.8	31.4	30.2	8.1	16.9	0.38	8.73	0.33
#41	2016-12-02	15.655	Outdoor	24.6	64.3	87	272.63	5.5	4.2	142	5.03	44.4	88.2	11.6	2.2	28.1	319	172	1.03	51.6	101	31	31	28.8	7.4	24.3	0.39	10.38	0.28
#42	2016-09-30	16.4736	Indoor	29.5	20.2	137	357.7	6.8	5.55	139	4.54	41.1	90.7	12.8	2.3	30.7	339	201	1.84	83.3	102	32	33	31	4.1	13.4	0.19	5.93	0.25
#43	2013-12-19	21	Outdoor	28.1	45.4	91	319	6.4	4.25	127	4.28	36	84.1	13.2	2.52	29.8	354	189	0.97	41.3	100.3	30.1	30	29.1	14.4	31.5	3.44	16.44	0.49
#44	2016-08-16	14.6366	Outdoor	35.5	55	128	297	4.2	4.74	133	4.41	39.3	88.9	13.2	2.2	30.1	338	170	1.07	47.3	103	32	33	30	3.3	16.1	0.23	3	0.73
#45	2016-05-09	18	Indoor	28.9	47.8	48	282	3.1	6.98	137	4.56	40.2	88.3	13	2.2	30	339	168	1.45	66	103	31	32	29.3	5.4	18.4	0.34	12.88	0.51
#46	2015-07-08	19.1677	Outdoor	23.1	21.6	64	339	4	4.05	132	4.35	38.6	88.8	12.7	2.6	30.3	341	349	1.82	79.4	102	31	31	30.2	6.4	19.5	0.43	8.55	0.44
#47	2016-05-09	21.1	Indoor	22.7	72.3	137	314	2.9	5.81	138	4.58	41	89.6	12.3	2.2	30.1	336	291	1.66	75.9	101	32	33	30.1	5.1	13.4	0.33	3.8	0.34
#48	2015-07-20	22.1	Indoor	25.3	22.3	89	329	5	6.5	138	4.77	41.1	86.1	13	2.2	28.8	335	178	2.34	111.6	96	32	31	28.8	9.6	32.9	0.29	4.06	0.74
#49	2015-08-13	22.1793	Indoor	36.3	21.1	105	332	4.3	4.26	136	4.63	40.3	87.1	13.3	2.2	29.5	338	150	2.77	128.2	96	32	30	28.9	11.6	31.5	0.32	5.19	0.8
#50	2016-05-05	22.9	Indoor	20.3	39.9	89	361	5.2	4.24	139	4.82	41.2	85.6	12.2	2.1	28.9	337	166	1.92	92.4	93	35	32	29.1	4.7	17.7	0.04	0.6	0.79
#51	2016-10-17	16.6954	Indoor	31.5	16.1	71	308.43	7.2	7.33	136	4.54	39.9	87.8	13.6	2.2	29.9	341	243	1.22	55.6	102	31	31	28.6	6.3	29.7	0.98	13.03	0.84
#52	2016-05-09	20.3	Indoor	26.5	59.6	84	151	2.9	7.12	132	4.52	38.6	85.3	11.9	2.3	29.3	343	284	1.53	69.1	98	33	32	29.4	4.1	16.1	0.04	2.07	0.53
#53	2016-09-06	17.4155	Indoor	31.6	18.4	63	322	5.2	6.85	131	4.33	38.6	89.1	12.7	2.1	30.3	340	262	0.85	36.8	102	31	32	30	7.2	16.8	0.13	6.06	0.64
#54	2016-05-09	27.3511	Indoor	36.3	61	110	325	3	4.57	136	4.56	41.5	91	12.7	2	29.9	328	175	1.22	55.8	104	32	33	30.2	3.4	12.6	0.19	5.18	0.25
#55	2016-09-27	16.1123	Indoor	24.6	13.2	46	382	7.3	5.62	145	4.82	43.9	91.1	12.7	2	30.1	330	294	1.45	69.8	102	31	31	29	7.8	24.4	1.19	14.4	0.3
#56	2015-12-18	18.1109	Outdoor	26.8	34.2	22	325	7.5	6.01	145	4.99	43.1	86.5	13.7	2.2	29	335	218	1.93	96.2	98	32	31	28.6	10.7	24.5	0.11	4.13	1.13
#57	2015-07-27	18.4559	Outdoor	34.5	16	76	356	5.3	6.44	140	4.71	42.7	90.6	12.8	2.4	29.8	329	254	1.17	55	103	30	31	29.6	10.9	23.1	0.68	22.95	0.43
#58	2015-02-11	17.9	Outdoor	43.4	59.1	114	296	3	6.5	141	4.52	40.4	89.4	12.9	2.65	31.3	350	220	1.49	67.5	103.2	32.2	33.2	31.3	4.2	13.8	0.3	5.03	0.39
#59	2013-12-19	18.6229	Outdoor	35.1	121.4	108	346	2.9	5.35	129	4.17	34.7	83.3	12	2.67	31	372	212	1.29	53.7	99.7	31.6	31.5	30.4	7.8	19.9	1.02	4.76	0.35
#60	2016-08-16	16.95	Outdoor	40.5	52	147	370	5.7	5.18	146	5.12	43.6	85.2	12.4	2.5	28.5	334	214	1.43	73.3	98	33	32	29.4	4	20.9	0.08	2	0.61
#61	2016-05-09	21.1554	Indoor	25.6	32.9	104	332	4.4	3.84	132	4.33	39.5	91.2	12.7	2.1	30.4	333	180	1.4	60.8	100	31	32	29.7	6.3	15.8	0.6	6.55	0.34
#62	2016-06-01	15.8905	Indoor	36.7	21	155	319	7.2	3.68	133	4.37	40	91.5	12.6	2.2	30.4	332	253	1.03	45.2	104	31	32	30.6	3.1	10.8	0.76	11.11	0.37
#63	2016-09-01	16.9117	Indoor	37.7	29	121	306.09	6.8	5.92	134	4.6	38.7	84.2	12.6	2.3	29	345	138	1.4	64.3	96	31	30	28.4	17.1	31.4	0.34	8.21	0.75
#64	2015-08-13	26.6448	Indoor	38.4	25.3	31	272	5.2	6.21	134	5.29	43	81.3	13.2	2.1	25.4	312	306	1.23	65.3	99	27	27	24.8	56.4	80.7	8.22	67.37	1.27
#65	2016-12-07	16.4353	Outdoor	29.1	31.9	100	324.65	4.4	6.19	142	4.89	42.8	87.5	12.6	2.2	28.9	331	222	1.59	77.8	100	32	32	29.2	5.6	22	0.23	5.83	0.53
#66	2015-07-29	25.3	Indoor	47.5	111	121	303	4.3	4.28	135	4.64	41.1	88.6	13.2	2.7	29	328	245	1.69	78.5	104	30	31	29.3	12.1	28	1.14	25.38	0.56
#67	2016-08-16	15.4606	Outdoor	36.3	20	91	330	5	5.19	135	4.62	40.7	88.2	13.2	2.2	29.2	332	179	1.43	66.3	100	32	32	28.9	6.8	26.7	0.39	5.07	0.55
#68	2015-07-27	18.4285	Outdoor	33.7	28	42	307	5.6	5.86	116	4.12	35.2	85.6	12.7	2.4	28.2	329	199	1.28	52.8	101	31	31	28.4	13.1	35.2	0.65	13.13	0.68
#69	2016-09-20	15.9014	Indoor	28.6	7	17	388.35	9.4	6.13	132	5	39.9	79.8	13.2	2.2	26.5	332	225	1.08	54.2	95	30	28	25.6	37	62.8	1.6	24.95	2.57
#70	2016-08-16	14.935	Outdoor	27.5	10	73	359	6	7.36	146	5.45	43.9	80.5	12.8	2.4	26.8	333	317	1.54	83.9	97	31	30	27.2	19.9	43.9	0.21	10.82	1.99
#71	2016-05-09	21.5606	Indoor	26.5	27.9	135	318	6.2	6.17	134	4.51	39.8	88.2	13	2.4	29.6	336	202	1.56	70.5	102	32	32	30.1	4.1	14.7	0.17	7.93	0.52
#72	2016-11-29	15.3949	Outdoor	15.3	15.2	122	414.25	6.6	4.13	136	5.15	42.9	83.3	13.1	2.2	26.5	318	286	1.24	63.6	98	31	30	27.7	16	39.5	0.5	7.76	1.09
#73	2016-10-17	17.7385	Indoor	29.1	9	47	406.06	9.6	7.03	134	4.79	41	85.7	14.4	2.2	28.1	327	300	1.79	85.6	102	29	30	27.3	14.6	45.2	1.72	27.48	1.33
#74	2016-09-20	16.3395	Indoor	31	4.1	24	420.72	9.7	9.65	124	4.58	37.8	82.4	13.2	2.6	27.1	329	303	1.67	76.6	98	28	27	26.5	45.3	53.1	3.96	50.81	1.09
#75	2016-06-03	18.2067	Indoor	29.7	47	73	286	7.1	5.15	138	4.61	41.2	89.4	12.6	2.4	29.8	334	199	1.21	55.8	104	32	33	30.7	2.9	9.7	0.24	5.73	0.38
#76	2014-11-21	24.2327	Outdoor	30.5	37.8	72	271	4	4.46	119	3.63	35.2	96.8	12.4	2.18	32.6	337	206	1.54	56	107.7	31	33.3	32.1	3.1	6.9	0.89	8.06	0.1
#77	2016-09-20	16.4928	Indoor	17.3	18.1	87	327.21	5.1	4.93	142	4.82	42	87.3	12.6	2.3	29.5	338	230	1.15	55.4	100	31	31	29	9.3	24.1	0.28	9.54	0.64
#78	2016-09-15	16.3313	Indoor	32.8	17.2	95	362.69	7.7	5.68	132	4.71	39.5	83.9	13.2	2.5	28	333	211	1.35	63.4	101	30	30	28.1	10.7	34.5	0.57	15.78	0.99
#79	2016-09-15	17.6947	Indoor	27	30.2	48	399.85	9.7	3.84	120	4.29	36.1	84.1	14.4	2.6	28	333	249	1.58	67.9	100	28	28	28.2	36.5	35.5	0.98	46.42	1.45
#80	2015-07-24	21.8782	Outdoor	34.2	35.5	200	328	3.5	5.64	143	4.81	41.2	85.6	13.4	2.3	29.7	347	271	1.72	82.9	101	30	31	29.2	10.8	29.7	0.52	17.56	0.69
#81	2016-06-01	18.5325	Indoor	32.7	55	36	348	6.6	5.05	120	4.22	36.4	86.3	12.9	2.1	28.3	328	205	0.87	36.8	101	30	30	28.1	14.6	29.1	1.78	21.35	0.7
#82	2016-04-26	19.4	Indoor	11	20.9	38	414	10.6	5.35	119	4.84	37.3	77.2	14.1	2.7	24.7	319	281	1.88	90.8	90	28	26	24.4	68.7	69.6	2.27	49.37	4.86
#83	2013-12-18	24.9	Outdoor	20.9	36.8	82	308	4.8	5.19	142	4.83	39.4	81.6	13.3	2.5	29.4	361	277	1.52	73.2	98.9	30.5	30	28.6	16.6	37.2	2.71	18.11	0.75
#84	2016-09-20	16.5859	Indoor	21.1	12	22	296	8.2	4.57	137	4.6	39.9	86.8	12.2	2.5	29.8	343	218	1.03	47.4	100	32	32	29.1	5	23.4	0.34	2.97	0.52
#85	2015-08-13	30.5	Indoor	25.3	32.6	74	272	5.2	6.26	132	4.2	38.1	90.7	13.2	2.4	31.5	347	209	1.88	79.1	103	30	31	30.1	9.8	20.2	0.47	17.63	0.23
#86	2015-07-29	30.4257	Indoor	35.7	87	92	257	4.2	5.05	124	4.18	37.8	90.5	12.8	2.3	29.6	327	261	1.93	80.5	105	31	32	30.3	5.9	19.5	0.25	13.84	0.2
#87	2016-06-03	16.9774	Indoor	26.3	22	62	362	6.6	4.46	128	4.8	39.2	81.7	12.7	2.2	26.6	326	267	1.18	56.8	97	30	29	27.1	20.1	40.3	0.88	12.31	1.27
#88	2013-12-19	26.4	Outdoor	23	49	122	291	4.8	5.61	134	4.34	38	87.5	13.3	2.26	30.9	353	301	1.41	61.3	103	30.4	31.2	29.7	8.2	26.2	3.96	15.42	0.35
#89	2016-04-27	22	Indoor	23.8	30	125	339	7.3	5.4	135	4.32	40.4	93.4	12.7	2.4	31.3	335	306	2.42	104.7	102	31	32	31.4	11.1	7.1	0.08	11.52	0.24
#90	2015-07-20	26.1	Indoor	28.5	36.8	116	382	5	6.12	144	4.53	42.1	93.1	13	2.6	31.9	342	320	1.76	79.8	105	31	32	31.2	6.2	12.7	0.5	14.21	0.27
#91	2015-08-13	23.6	Indoor	43.9	18.2	125	342	7	6.14	135	4.47	39.4	88.2	13.4	2.5	30.2	342	186	1.39	62.2	102	30	31	29.5	11.5	25.6	0.72	17.28	0.6
#92	2016-09-27	16.679	Indoor	30.6	32.8	72	327	4.1	5.21	138	4.56	40.4	88.7	12.1	2.3	30.3	341	287	1.15	52.3	101	32	33	30.6	5.1	12.8	0.08	3.24	0.37
#93	2016-06-01	18.8309	Indoor	31.7	35	118	341	3.8	3.71	127	4.24	38	89.7	12.2	2	30	335	208	1.75	74	102	30	31	30.1	10	12.1	0.58	13.38	0.28
#94	2014-11-21	25.9247	Outdoor	29	49.9	94	254	3.5	4.35	128	4.37	38.7	88.6	12.1	2.62	29.3	331	235	1.61	70.2	101.4	31.6	32	30.6	7.4	15.6	0.35	6.57	0.31
#95	2014-11-21	23.8795	Outdoor	25.7	111.7	125	309	3.5	5.6	130	4.51	39.9	88.5	12.2	2.39	28.9	327	286	1.79	80.7	101.4	31.4	31.8	29.8	7.9	21.4	0.55	5.23	0.23
#96	2016-10-17	15.2361	Indoor	24.3	15.4	27	339.53	9	6.45	135	4.72	39.9	84.5	13.2	2.4	28.6	339	212	1.86	87.8	100	31	30	28.2	12.7	33.8	0.73	19.28	1.15
#97	2016-09-30	18.5955	Indoor	27.6	63.3	75	318.85	6.8	4.8	130	4.24	38.2	90.2	13	2.2	30.6	339	142	1.28	54.4	105	31	32	29.8	3.3	19	0.5	11.07	0.33
#98	2015-12-18	18.5462	Outdoor	21.1	39.7	61	329	5.3	4.84	136	4.66	40.8	87.5	13.4	2.4	29.3	334	307	1.29	60.3	102	31	32	29.3	4.1	18.6	0.23	8.17	0.75
#99	2013-12-19	20.7885	Outdoor	28.3	28.3	102	336	6.4	6.06	142	4.61	41.1	89.1	13.1	2.33	30.9	347	275	1.21	55.9	104.4	29.5	30.7	30.5	14.4	20	3.78	29.24	0.22
#100	2016-06-03	18.3272	Indoor	26.2	13	29	360	8.3	7.19	132	4.82	40.6	84.3	12.6	2.4	27.4	326	302	1.25	60.3	99	31	31	28.1	13.2	29.1	0.89	9.59	0.76
#101	2016-10-17	17.7413	Indoor	31.7	24	56	297.09	5.5	7.62	133	4.68	39	83.4	13.2	2.4	28.4	341	217	1.53	71.7	99	31	31	27.9	7	36.2	0.56	7.62	1.32
#102	2014-11-21	26.8227	Outdoor	29.4	85	141	281	3.3	5.01	124	4.25	38.6	99	11.6	2.25	29.2	322	268	1.21	51.2	102.4	30.7	31.3	30.8	9.9	12.9	0.56	15.01	0.15
#103	2015-08-13	28.4	Indoor	27.3	23.5	89	325	8.5	4.4	130	4.55	38.9	85.5	14.1	2.4	28.6	334	264	1.31	59.6	100	28	28	26.9	32	52.6	4.26	43.03	1.67
#104	2016-11-03	19.7591	Outdoor	21.5	18	118	406	5.3	5.2	131	4.43	38.8	87.6	13.3	2.4	29.5	337	199	1.36	60	99	32	31	29.4	9.7	21	0.14	5.75	0.92
#105	2016-09-27	16.679	Indoor	27.2	14.8	36	386	8.5	5.11	144	4.87	43	88.4	13.2	2.3	29.7	336	369	1.18	57.3	104	31	32	29.8	3.6	20.3	0.23	8.23	0.69
#106	2013-07-24	17.8535	Indoor	30.8	36.2	107	343	3.8	5.69	139	4.73	39.9	84.4	12.8	2.47	29.4	348	247	1.04	49.3	101.6	30.7	31.1	29.4	9.1	27.2	1.14	10.62	0.61
#107	2014-10-30	21.1526	Outdoor	28.3	23.4	143	319	5.8	4.49	127	4.33	37.9	87.5	12.4	2.29	29.4	336	218	1.93	83.6	99.8	30.2	30	28.5	16.4	31.9	0.59	14.93	0.42
#108	2016-09-02	16.397	Indoor	27.6	132	112	298.98	5.2	5.12	137	4.54	41.3	91.1	12.5	2.2	30.3	332	229	0.91	41.1	103	32	33	30.9	4.5	10.5	0.07	4.12	0.25
#109	2015-12-18	18.9459	Outdoor	25.3	26.6	80	308	6.4	6.02	146	4.79	42.6	88.9	12.1	2.2	30.5	344	309	1.49	71.4	100	33	33	30.5	2.7	9.3	0.02	2.08	0.39
#110	2016-10-17	15.5017	Indoor	28.7	8.9	55	393.51	8.2	6.11	144	4.81	43.6	90.6	13.6	2.2	29.9	330	337	1.4	67.3	105	30	32	29.3	5.4	24.1	1.15	16.77	0.52
#111	2016-09-30	18.4257	Indoor	35.3	46.7	56	310.57	7.2	4.58	144	4.82	42.4	88	12.3	2.1	29.8	339	219	1.09	52.7	100	32	32	29.9	5.1	16.8	0.09	3.52	0.38
#112	2016-04-26	19	Indoor	6.4	42.2	109	286	4.2	5.32	132	4.67	40.6	87.1	12.7	2.1	28.3	325	288	1.21	56.6	100	32	32	28.4	6	22.1	0.11	5.29	0.64
#113	2014-12-03	23.5619	Outdoor	29.2	53.6	183	295	5.2	6.08	129	4.08	37.1	91	12.9	2.44	31.6	347	153	1.57	64.3	102	31.6	32.3	31	4.8	14.2	0.25	5.25	0.28
#114	2013-12-19	28.2	Outdoor	24.8	50.5	142	288	6.3	5.45	144	4.59	41.5	90.3	13.7	2.22	31.4	348	266	1.18	54	105.2	30.2	31.7	30.3	8	20.5	4.15	14.47	0.28
#115	2015-07-08	22.2423	Outdoor	27.2	13	68	343	4.2	6.45	128	4.39	38.6	87.9	12.9	2.3	29.2	333	207	1.41	61.9	102	30	30	29	12.8	30	1.04	17.58	0.38
#116	2016-05-09	19.5236	Indoor	37.3	19.7	50	364	4.1	6.61	128	4.54	39.3	86.6	12.6	2.4	28.2	325	277	1.39	63.2	102	31	32	29.1	4.5	21.1	0.62	8.6	0.56
#117	2016-05-09	22.4203	Indoor	33.9	69	45	271	4.7	4.66	140	4.55	41.6	91.3	12.2	2.2	30.7	337	189	1.47	66.9	102	32	33	30.5	2.1	9.8	0.23	4.28	0.2
#118	2016-09-30	17.0623	Indoor	30.5	18.6	99	329.21	7.2	6.15	147	5.08	42.9	84.4	13.4	2.5	29	344	231	1.34	67.9	99	32	31	28.6	7.7	30.9	0.35	7.25	1.11
#119	2016-09-30	18.527	Indoor	29.2	23	73	300.4	6.6	4.97	130	4.22	37.8	89.6	13.1	2.5	30.9	345	157	1.41	59.4	106	31	33	30.7	2.8	12.9	0.29	10.47	0.64
#120	2016-09-30	18.527	Indoor	29.7	12.7	72	362.73	8.5	5.3	127	4.25	37.6	88.5	13.4	2.6	29.9	338	171	1.43	60.8	105	30	31	29.7	7.1	20.4	0.95	25.28	0.77
#121	2016-03-03	26.0726	Outdoor	27.9	50.2	80	339	4.7	5.12	126	4.48	39.1	87.4	12.7	2.2	28.1	321	315	1.14	50.8	101	31	31	28.5	5.6	24.2	0.36	10.64	0.5
#122	2013-12-19	18.3	Outdoor	24.6	23.1	78	329	5.6	6.15	136	4.27	38.3	89.6	13.1	2.53	31.9	356	235	1.01	43.1	105.8	30	31.6	30.8	8.3	17	4.01	20.95	0.23
#123	2014-10-30	18.5407	Outdoor	25.7	23.2	109	308	5.6	3.48	130	4.29	38.5	89.8	13.1	2.19	30.3	337	141	1.26	54.2	102.1	30	30.5	29.4	12	23.2	0.48	16.54	0.32
#124	2016-09-27	16.3833	Indoor	32.1	11.9	26	322	9.2	6.84	131	4.46	38.6	86.6	12.6	2.5	29.5	340	241	1.49	66.5	100	30	30	29.4	16.6	21.6	0.39	20.33	0.56
#125	2016-09-30	17.9439	Indoor	27.4	48.9	84	282.89	7.5	5.38	135	4.35	40.2	92.5	12.9	2.1	31	335	230	1.66	72.2	105	31	32	30.6	3.3	13	0.28	11.65	0.28
#126	2016-09-20	16.1451	Indoor	25.4	21	59	316.51	4.4	7.41	136	4.78	39.8	83.2	12.5	2.3	28.5	343	226	1.32	63	95	32	30	27.8	15.1	37.3	0.21	4.66	1
#127	2016-09-20	15.8877	Indoor	26.1	43.7	81	289.68	5.1	5.82	144	4.92	42.6	86.7	12.6	2.2	29.2	337	208	0.88	43.2	99	32	31	28.8	7.9	25.2	0.2	5.63	0.67
#128	2016-08-16	15.8001	Outdoor	30.8	10	61	344	5.5	4.4	126	4.44	38.2	85.9	12.4	2.6	28.3	329	274	0.98	43.6	102	32	33	29	1.9	26.6	0.46	3.18	0.62
#129	2016-09-15	16.7255	Indoor	31.6	23.4	42	330.66	6.6	4.05	125	4.43	37.6	84.9	13.1	2.4	28.3	334	230	1.25	55.4	103	31	32	28.8	4	29.2	0.33	8.06	0.84
#130	2016-12-07	14.4449	Outdoor	23.5	28.3	30	323.92	5.3	4.51	133	4.56	40.7	89.3	11.7	2.1	29.2	327	318	1.12	51	100	32	32	29.9	6.3	16.1	0.11	2.86	0.29
#131	2016-10-17	15.0034	Indoor	22	4.7	40	390	10.2	6.2	129	4.96	39.6	79.7	14.2	2.5	25.9	325	236	1.21	60.1	98	29	28	25.5	33.1	64.3	4.56	39.33	2.65
#132	2015-12-18	18.1	Outdoor	22.4	26	72	336	6	5.44	137	4.81	40.7	84.5	12.3	2.3	28.4	336	239	1.7	81.7	96	34	32	29.2	4.1	21.6	0.06	1.08	0.7
#133	2016-06-03	18.2752	Indoor	31.4	14	101	395	5.1	3.95	128	4.69	37.6	78.2	12.5	2.4	26.6	340	212	1.08	51.8	95	32	30	27.1	13.8	41.1	0.22	3.59	2.25
#134	2016-06-03	18.0643	Indoor	24.9	17	105	330	8.4	5.04	129	4.5	38.6	85.7	12.7	2.4	28.6	334	193	1.46	65.5	99	32	32	29.1	6.8	20.3	0.3	4.49	0.69
#135	2015-07-20	27.2	Indoor	24.7	8.7	35	361	8.9	7.06	127	4.13	39	94.5	13.6	2.4	30.7	325	319	2.11	87.2	106	29	30	31	19.4	16.2	1.01	46.35	0.27
#136	2014-10-30	20.1752	Outdoor	32.8	11.2	144	373	5.9	4.02	128	4.31	37.5	87.1	13.5	2.59	29.7	341	234	1.96	84.6	100.6	31.9	32	29.2	6.3	27.8	0.37	4.28	0.62
#137	2016-09-20	15.9288	Indoor	27.5	34.4	36	363.34	6.6	6.24	145	4.78	42.5	89.1	11.8	2.1	30.3	340	279	0.8	38.2	102	31	32	29.9	8.6	16.3	0.15	8.24	0.23
#138	2015-07-08	19.5291	Outdoor	35.7	42.9	57	294	5.4	5.48	139	4.59	42	91.5	12.6	2.3	30.3	331	238	1.05	48.1	104	30	31	30	8.8	18.8	0.84	16.46	0.17
#139	2016-05-09	24.3313	Indoor	30.4	35.2	64	325	2.9	5.07	144	4.58	42.6	93	12.1	2.2	31.5	338	259	0.99	45.4	105	32	34	31.3	1.3	6.8	0.11	4.06	0.19
#140	2015-07-08	19.1294	Outdoor	38.6	38.5	94	273	8	4.74	138	4.48	40.7	90.8	12.6	2.3	30.8	339	243	1.88	84	103	32	33	30.5	3.3	17.5	0.22	3.5	0.3
#141	2016-05-09	27.447	Indoor	25.1	18.8	54	343	5.1	3.31	154	4.92	44.9	91.2	12.2	2.4	31.4	344	165	0.85	42.1	104	32	33	31.3	3	7.4	0.19	4.1	0.37
#142	2016-12-02	16.2574	Outdoor	41.4	73.4	130	280.8	2.6	4.26	131	4.33	40.3	93.3	12.4	2.2	30.4	326	224	1.57	67.7	98	33	32	31	9.1	10.4	0.24	1.45	0.25
#143	2016-12-02	17.4565	Outdoor	44.3	35.2	90	295.15	5.1	6.77	136	4.27	40.9	95.8	12.6	2.5	31.9	333	305	1.44	61.6	108	31	34	32.4	3.4	6	0.39	10.11	0.31
#144	2014-10-30	18.7269	Outdoor	19.2	14.7	54	360	4.1	5.99	139	4.38	40.8	93.1	12.7	2.47	31.7	341	262	1.43	62.8	104	31.3	32.5	31	3.3	11.8	0.37	5.93	0.2
#145	2014-10-30	18.7269	Outdoor	22.5	13.1	63	380	4.3	5.95	137	4.38	40.2	91.8	12.7	2.58	31.3	341	294	1.62	71.1	105.3	30.3	31.8	30.8	6.2	13.4	0.53	15.99	0.21
#146	2015-08-13	34.3	Indoor	48.6	16.9	55	299	4.8	6.47	136	4.69	40.5	86.3	14.7	2.3	28.9	335	236	1.14	53.6	103	30	31	28.3	15.7	39.6	1.63	26.02	1.26
#147	2015-07-08	18.9733	Outdoor	28.6	21.2	50	294	2.7	7.58	130	4.27	39.1	91.5	12.3	2.3	30.5	334	253	1.3	55.6	106	29	31	30	5.1	19.8	0.88	24.94	0.21
#148	2015-07-08	20.0356	Outdoor	34.3	17.9	49	280	7.2	4.94	128	4.32	38.5	89	13.5	2.4	29.5	332	280	1.53	66.4	104	31	33	29.4	3.1	28.4	1.29	7.02	0.4
#149	2016-09-27	16.5804	Indoor	30.7	38.2	132	310	5.3	5.78	140	4.65	42.4	91.2	12	2.3	30.1	330	186	0.96	44.8	104	31	32	30.1	3.2	14.8	0.55	11.65	0.22
#150	2016-09-30	19.321	Indoor	32.5	24	88	326.65	7.8	5.99	140	4.61	40.9	88.7	13.1	2.5	30.4	343	212	1.65	75.9	104	31	32	30.2	3.5	15.5	0.26	11.32	0.5
#151	2016-09-30	18.2204	Indoor	27.8	12.8	51	316.75	8.9	5.84	143	4.69	41.4	88.3	13.7	2.4	30.4	344	284	1.24	58.2	105	30	32	29.5	6.2	24.1	0.85	16.47	0.72
#152	2016-09-27	15.9945	Indoor	27.4	24.3	98	309	6.2	5.73	134	4.76	40.6	85.3	12.2	2.3	28.2	331	284	1.36	64.7	99	31	30	28.5	11.8	29.6	0.51	10	0.56
#153	2016-05-09	31.3073	Indoor	38.6	40.1	256	408	5.3	9	144	4.96	42.1	84.8	12.1	2.5	29	341	234	1.37	67.8	98	32	31	28.8	9.2	20.1	0.28	8.12	0.77
#154	2016-09-27	15.7426	Indoor	30.4	2.7	16	361	8.4	7.09	130	4.51	39.6	87.8	13.2	2.3	28.7	327	268	1.31	58.9	102	29	30	28.9	13.7	27.5	0.85	25.43	0.55
#155	2015-07-20	27.5	Indoor	27.3	36.9	107	368	4.4	6.67	138	4.63	40.1	86.7	12.7	2.5	29.9	345	263	1.86	86.1	102	31	31	29.4	10	26.9	0.38	11.61	0.43
#156	2016-11-29	15.8385	Outdoor	29.3	55.6	47	350.8	5.3	7.79	135	4.81	40.8	84.8	12	2.4	28	330	231	1.11	53.5	100	32	32	29.3	5.8	20.6	0.08	5.79	0.6
#157	2015-07-20	22.2	Indoor	26.1	40.9	97	296	5.7	5.51	138	4.72	42.5	90.1	12.2	2.2	29.3	325	382	1.73	81.5	105	29	30	29.4	11.2	25.4	1.27	36.81	0.26
#158	2016-05-09	25.2047	Indoor	30.3	83.9	70	250	3.9	5.81	142	4.85	42.1	87	12.1	2.4	29.3	337	246	1.52	73.5	99	32	32	29.5	4.2	15.5	0.19	4.83	0.43
#159	2015-08-13	32.1	Indoor	39.2	30.2	107	299	4.8	4.89	140	4.53	41.2	91	12.3	2.3	30.9	339	199	1.35	61	104	31	32	30	4.5	20.2	0.91	12.5	0.31
#160	2015-07-20	19.1266	Indoor	38.4	34.8	187	350	5.6	6.91	137	4.48	41.9	93.4	12.8	2.2	30.6	328	192	1.36	61	105	31	32	30.7	5.6	15.2	0.49	12.47	0.23
#161	2015-08-13	19.1923	Indoor	36.1	18.6	63	379	4.7	6.31	135	4.22	39.8	94.2	13.1	2.3	32	340	181	1.74	73.5	107	30	32	30.9	8.3	14.5	0.52	25.91	0.18
#162	2016-09-20	16.5804	Indoor	25.8	27.3	68	371	6.5	7.34	144	4.94	42.3	85.6	11.9	2.2	29.1	340	274	1.02	50.3	98	32	31	28.5	11	28.5	0.33	5.36	0.5
#163	2016-09-30	17.4045	Indoor	30.8	9.4	54	300.13	6.5	3.9	136	4.34	39.3	90.6	12.7	2.4	31.3	346	211	1.81	78.7	105	31	32	30.8	3.7	12.9	0.36	10.56	0.26
#164	2016-08-16	15.9425	Outdoor	31	46	121	344	4.1	4.95	144	4.64	42	90.6	12	2.6	31.1	344	296	1.36	62.9	104	33	34	32	1.6	6	0.04	1.79	0.35
#165	2014-11-21	23.3128	Outdoor	32.6	45.8	69	264	3.2	5.1	138	4.84	43.2	89.3	13.1	2.57	28.5	319	216	1.65	79.7	103.5	31.1	32.1	30.3	5.1	19.5	0.42	9.54	0.48
#166	2016-09-20	15.9754	Indoor	21.3	55.5	65	298.82	5.5	5.46	138	4.56	41.4	90.8	12.3	2.3	30.3	333	229	0.95	43.5	103	31	32	30.3	5.6	13.3	0.15	6.89	0.38
#167	2016-09-20	16.5585	Indoor	19.9	6.4	27	299.56	6.5	5.16	136	4.77	40.7	85.3	12.4	2.2	28.6	335	167	1.33	63.5	99	31	31	28	13.8	35.2	0.54	15.37	0.79
#168	2016-09-30	17.848	Indoor	28.6	19.8	72	437.32	8.1	8.03	141	5.03	41.2	81.9	12.9	2.2	28	342	297	1.55	78.1	96	30	29	27.6	26.7	41.9	0.34	19.63	1.19
#169	2016-09-01	16.3888	Indoor	24.9	18.9	73	286.42	3	7.17	142	4.58	41.9	91.4	12.6	2.4	31	340	243	1.28	58.8	99	32	32	29.8	7.8	16	0.64	8.52	0.37
#170	2016-09-02	17.2211	Indoor	31.6	11	40	369.17	6.7	4.86	130	4.6	39.5	86	13.4	2.4	28.3	330	320	1.36	62.3	102	31	32	29	5.5	26.9	0.25	8.9	0.86
#171	2016-09-27	16.3943	Indoor	21.4	12.1	104	397	5.3	8.64	138	4.5	40.6	90.2	12.6	2.2	30.6	339	279	1.37	61.4	101	32	32	30.4	5	13.5	0.13	3.88	0.47
#172	2016-08-18	16.0575	Outdoor	28	22	126	385	7.1	6.19	149	5.11	42.7	83.4	12.8	2.4	29.1	349	155	1.37	70.3	99	32	32	29.3	5.6	23.6	0.06	4.53	1.1
#173	2016-10-17	15.2197	Indoor	26.6	25.3	37	322.45	5.8	5.81	140	4.7	41.3	87.8	12.6	2.2	29.8	340	182	1.12	52.7	102	31	32	29.4	4.5	20.6	0.15	5.85	0.65
#174	2016-10-17	14.883	Indoor	25.9	13.2	34	353.84	8.3	6.23	138	5.09	42.2	82.9	13.1	2.3	27.2	328	284	1.25	63.8	100	29	29	26.9	17.5	47.4	1.17	28.8	1.26
#175	2016-08-18	16.2382	Outdoor	42.1	30	70	356	5.4	4.5	139	4.8	42.2	87.8	12.2	2.3	28.9	329	283	0.73	34.9	99	31	31	29.1	9.1	24.5	0.35	9.54	0.43
#176	2016-12-02	18.7789	Outdoor	27.6	16.8	42	395.16	6	7.62	148	5.19	45.3	87.3	13.8	2.3	28.5	327	288	1.17	60.6	102	30	30	28.3	12.9	32.7	0.9	21.34	0.98
#177	2016-09-30	18.7351	Indoor	34.7	48.7	87	262.08	5.3	4.92	136	4.58	40	87.3	12.1	2.2	29.7	341	267	1.35	61.6	102	29	30	29.5	16.7	19.2	0.41	31.15	0.34
#178	2016-09-08	15.2964	Indoor	34	68.9	158	321	3.4	6.55	139	4.42	40.7	92.1	11.8	2.2	31.5	342	263	1.89	83.4	103	33	34	31.9	0.7	7.1	0.1	1.85	0.29
#179	2016-09-02	14.2861	Indoor	28.3	48	68	329.89	6.5	7.08	136	4.83	40.8	84.4	12.6	2.5	28.2	335	373	1.01	48.9	100	30	30	28.3	16.4	32.9	1.66	26.34	0.79
#180	2016-05-09	22.2533	Indoor	21.1	35.2	112	332	3.4	10.35	147	4.77	43.8	91.8	12.3	2	30.9	336	244	1.32	62.8	101	32	32	30.5	3.2	9.3	0.12	3.78	0.29
#181	2015-07-20	24.4052	Indoor	36.7	70	92	304	4.6	8.42	141	4.71	42.5	90.2	12.7	2.2	29.9	332	255	0.83	39	105	30	31	29.6	8.1	22.9	0.89	25.87	0.36
#182	2015-08-13	24.4709	Indoor	34.5	58.4	38	304	4.6	5.61	139	4.5	40.7	90.5	13.2	2.3	30.8	341	185	1.11	50	104	29	31	29.6	12.9	24.4	1.22	31.14	0.33
#183	2015-07-27	16.9199	Indoor	22.4	20.1	48	419	7.5	5.38	130	4.36	39.4	90.3	13.1	2.2	29.9	331	268	1.27	55.5	103	31	32	29.1	4.4	28.3	0.56	8.62	0.46
#184	2016-05-09	28.1424	Indoor	41.4	43.1	166	336	2.9	5.52	145	4.96	44.1	89	12.4	2	29.3	329	170	1.39	69	101	32	32	29.5	4.6	16	0.55	5.47	0.44
#185	2016-09-15	16.2245	Indoor	28.9	13	41	438.86	10.1	8.97	128	4.29	37.8	88	13.7	2.3	29.8	338	371	1.68	72	101	30	30	29.6	15.7	23.1	0.7	22.39	0.79
#186	2015-07-20	24.1	Indoor	44.2	33.2	42	318	5.4	6.31	140	4.66	42.3	90.9	13.1	2.3	30	330	245	1.62	75.6	104	31	32	30.2	3.4	20.8	0.36	11.68	0.3
#187	2016-05-09	21.0157	Indoor	23.7	42.2	100	386	3.8	9.67	132	4.33	39.8	91.9	12.3	2.1	30.6	333	266	1.33	57.7	104	32	33	30.6	2.4	10	0.25	5.87	0.26
#188	2016-04-26	19.6	Indoor	9.3	22.8	65	429	5.4	5.44	135	4.71	40.5	86	12.8	2.2	28.8	334	192	1.08	50.8	97	32	31	28.6	12.6	23.9	0.15	4.76	0.66
#189	2016-09-06	17.9548	Indoor	34.9	20.4	62	396	4.9	5.37	133	4.41	38.6	87.6	13.4	2.5	30.2	345	184	1.27	56	102	33	33	29.7	4.2	23.7	0.4	3.95	0.75
#190	2016-08-18	15.8631	Outdoor	32.1	39	128	309	3.2	5.28	132	4.33	39.7	91.8	12.7	2.2	30.5	332	185	0.95	40.9	104	32	33	30.9	1.7	11.3	0.13	4.04	0.37
#191	2013-12-18	26.3819	Outdoor	35.5	29.2	81	322	6.1	7.43	140	4.46	38.8	87.1	12.6	2.71	31.5	362	309	1.2	53.5	105.2	30.9	32.4	30.8	5.8	17.9	2.46	12.07	0.22
#192	2016-09-02	19.436	Indoor	29.7	29	82	313.72	5	3.51	140	4.61	40.6	88.2	12	2.4	30.3	344	228	1.5	68.9	97	33	31	30.5	11.6	13.6	0.14	5.39	0.36
#193	2016-09-20	16.6899	Indoor	25	16.8	38	327.83	6.8	7.41	152	5.14	45.2	87.9	13.2	2.1	29.5	335	224	1.19	61.2	102	30	30	28.3	9	31.1	0.46	19.52	0.67
#194	2016-09-20	16.1396	Indoor	20.3	34.7	56	333.52	5	6.56	145	4.71	41.6	88.4	12.1	2.5	30.8	348	236	1.13	53.3	101	33	33	30.3	2.4	13.3	0.09	2.14	0.41
#195	2014-12-03	20.7447	Outdoor	32.1	19.2	66	342	7.9	4.77	130	4.17	38.3	91.8	12.6	2.35	31.2	340	242	1.89	78.9	105.1	30.3	31.7	30.3	6.7	18.3	1.08	16.34	0.15
#196	2015-08-13	31.2	Indoor	44	39.7	98	393	3.75	5.33	126	4.14	36.8	88.9	13	2.4	30.5	343	227	1.73	71.8	104	31	32	29.8	4.8	23.4	0.4	9.9	0.34
#197	2016-08-16	16.0356	Outdoor	26.1	29	104	395	8.1	7.11	137	4.96	41.5	83.7	12.5	2.3	27.7	331	308	1.91	94.8	96	32	31	27.9	5.3	35.6	0.17	2.48	0.99
#198	2014-11-21	20.1396	Outdoor	31.5	19.3	66	330	4.3	4.96	126	4.4	39.8	90.4	12.8	2.51	28.6	317	166	1.14	50.3	105.5	30.6	32.2	30.2	4	20.6	1.05	11.53	0.24
#199	2016-09-01	16.2464	Indoor	31.4	76	122	250	4.7	3.17	143	4.45	41.7	93.8	12.6	2.3	32.1	343	226	1.15	51.2	108	30	33	31.4	3	8.9	0.22	18.1	0.21
#200	2016-08-16	17.3306	Outdoor	37.4	59	81	297	4.2	4.36	130	4.29	37	86.1	12.1	2.7	30.3	352	280	1.79	76.8	99	35	34	31.1	1.4	12.5	0.03	1.08	0.72
#201	2014-10-30	18.8364	Outdoor	35	15.3	117	373	5.8	4.08	137	4.94	42	85	13.4	2.56	27.7	327	231	1.54	76.1	96.7	28.5	27.4	27.7	49.2	41.2	1.23	47.34	1.04
#202	2016-12-09	15.8658	Outdoor	21.7	50.3	133	362.04	3.75	5.35	133	4.86	40.7	83.6	12.3	2.3	27.4	328	276	0.91	44.3	98	32	31	28.6	9.2	29.3	0.28	5.57	0.84
#203	2013-12-19	23	Outdoor	23.1	25.3	147	325	6.6	4.39	137	4.62	39.3	85	14.2	2.44	29.7	349	311	1.39	64.1	103.3	29.9	30.8	29.1	9.1	31.2	3.86	22.39	0.96
#204	2013-12-19	27	Outdoor	24.2	22.1	83	356	4.8	4.71	134	4.9	37.8	77.1	13.5	2.43	27.3	354	217	1.28	62.5	94.2	29.8	27.9	26.7	38.8	60.1	4.26	25.57	1.46
#205	2016-09-06	16.1916	Indoor	37.6	48.9	146	296	2.3	5.14	136	4.55	38.9	85.6	12.6	2.5	29.9	349	206	1.2	54.4	97	32	32	29.7	6.8	19	0.08	2.61	0.73
#206	2016-11-30	19.0281	Outdoor	4.3	38.4	134	283.86	4.3	4.17	139	4.58	42.2	92.2	12.5	2.3	30.3	328	295	1.36	62.3	105	32	34	31	0.7	10.1	0.07	2.46	0.25
#207	2016-05-09	26.089	Indoor	32.2	59.1	154	311	3.1	7.33	131	4.3	39.8	92.3	12.6	2	30.4	330	271	1.79	76.9	104	32	33	30.2	2.6	11.6	0.22	6.93	0.26
#208	2013-09-02	23.9097	Indoor	33	62.4	142	343	3.4	4.97	139	4.45	39.3	88.3	12.3	2.46	31.3	355	264	0.99	44.1	100.7	32.7	32.8	31.8	3.7	9.2	0.11	1.34	0.28
#209	2016-09-08	19.833	Indoor	37.9	65.4	65	296	7	4.82	144	4.46	42.2	94.6	12.8	2.3	32.4	342	260	2.18	97.2	108	32	34	32	2.3	7.6	0.24	4.14	0.23
#210	2013-07-24	20.7967	Indoor	31.1	40	105	303	3.8	7.84	136	4.43	38.4	86.7	12.6	2.39	30.7	355	271	1.22	53.9	102.9	31.6	32.1	30.3	5.6	19.8	1.29	5.32	0.4
#211	2016-09-27	16.3066	Indoor	29.7	6.5	11	368	11.3	5.12	120	4.49	37.1	82.7	14.5	2.6	26.7	323	206	1.63	73.2	100	28	28	26.5	41.7	52.6	4.09	59.42	2.12
#212	2015-07-20	28.4572	Indoor	38.5	54.5	78	304	4.3	7.12	140	4.76	42.4	89.1	12.4	2.3	29.4	330	243	1.32	62.7	101	30	31	29	12.9	28.6	0.71	18.38	0.35
#213	2016-08-16	16.4627	Outdoor	39.1	24	74	315	6.8	5.09	142	4.6	42.9	93.3	12.7	2	30.8	330	240	1.1	50.8	105	32	34	30.8	1.1	11.4	0.15	2.82	0.34
#214	2016-09-20	16.6845	Indoor	24.4	18.1	43	296.17	6.3	5.67	134	4.34	38.9	89.7	12.1	2.4	30.8	343	192	2.17	94.3	101	32	33	30.2	2.9	14.8	0.15	7.26	0.27
#215	2013-09-02	27.0253	Indoor	52.9	135.2	129	318	4.9	6.28	152	4.8	42.8	89.1	12.4	2.23	31.7	356	242	1.21	58	103.1	30.7	31.6	31	10.2	13.4	1	11.91	0.15
#216	2016-09-15	18.4832	Indoor	29.3	25.3	31	344.94	8.5	3.93	124	4.27	36.1	84.5	14.1	2.6	29	343	266	1.31	56.1	103	31	32	28.4	3.7	34	0.67	8.05	1.77
#217	2016-12-02	21.3936	Outdoor	24.6	38.5	90	322.08	7.5	6.64	152	4.99	43.5	87.2	12	2.8	30.5	350	294	1.94	96.6	99	35	34	31.7	1.6	8	0.02	1.18	0.4
#218	2016-09-20	15.8987	Indoor	22.3	34.9	23	310	7.8	4.26	136	5.11	41	80.2	13.1	2.6	26.6	332	222	0.84	43	96	30	29	26.6	21.1	51.1	0.73	17.04	2.11
#219	2016-09-30	18.319	Indoor	33.5	55.9	102	308.73	3.9	6.02	145	4.88	41.5	85.1	12.3	2.4	29.6	348	253	1.53	74.8	98	31	30	29.2	17	23.7	0.24	14.34	0.53
